# Supplementary material for: Association between Preexisting Sleep Disorders and Oncologic Outcome in Patients with Oral Cavity Squamous Cell Carcinoma: A Nationwide Propensity Score—Matched Population-Based Cohort Study
Source: Cancers (Basel). 2022 Jul 14;14(14):3420. doi: 10.3390/cancers14143420 (PMC9318372; doi:10.3390/cancers14143420)
Supplement: Supplementary file 1 [file cancers-14-03420-s001.zip]

Archive with 1 entries (1 files):
- cancers-1792573-supplementary.pdf
